# Supplementary material for: A Study on the Antibacterial, Antispasmodic, Antipyretic, and Anti-Inflammatory Activity of ZnO Nanoparticles Using Leaf Extract from Jasminum sambac (L. Aiton)
Source: Molecules. 2024 Mar 25;29(7):1464. doi: 10.3390/molecules29071464 (PMC11012760; doi:10.3390/molecules29071464)
Supplement: Supplementary file 1 [file molecules-29-01464-s001.zip]

Archive with 1 entries (1 files):
- molecules-2906351-supplementary.pdf
